# Supplementary material for: The angiotensin-converting enzyme (ACE) gene family of Anopheles gambiae
Source: BMC Genomics. 2005 Dec 5;6:172. doi: 10.1186/1471-2164-6-172 (PMC1325048; doi:10.1186/1471-2164-6-172)
Supplement: Additional File 1 — AnoACE protein sequences in FASTA format. [file 1471-2164-6-172-S1.txt]

>AnoACE1
MAQLFSYIQRIYTESEVCIPANCGQRGRPSATVLWANTFVQYPRLSVGHLDLSFVAPEPSQGLISAMAPTKLPKQMECFSGEPDLERLMLSDGMHRVCSG
RLPPETVLRWAWESWRMAVGPPMRQPYGRLIELMNAGCMRGANHRDVGECWREELEIPELRLQVDRLWHEVKPFYEKLHAVVRHFVREKHPAEAASIDAD
GLIPAHLLGGMWSHSWTQYGRDIIPHPVDLDAAFGRANWTSMDLVRRAEDLYASLGLARMTDEFWKHSLIGKGVDGGKCHGTAANMYADGASDYRMIVCP
RSEAAAQDFYVTVHEMGHIVYYMEAAKQPTIFSDGTTAAFQEALGDAIYLGAITPQHLVRLGLLDSKHMAPEKELAFGGADATLNTFDYAFLLRMALGKL
PTIPFEYLMDQYRWDIFDASVDYGQDANSYFWFLLERQQGIRPPSSVAARVPLFDPAAVYHLSDNTPFVRYFLASFLSYQLYEGLCRSALFGTVTNPANE
IPMPLHRCDLYGSKKAGKLLRKALALGSSVHWTDVLEKLTGEVDISAKSLLRYYQPLSEFLDRFIARHRLTVGWEH
>AnoACE2
MASNIQWRSVWLMLLFASTIAAGPVKRRSTESEKAPSETEISQIVEWIEQRYQQTKAHQTLAAWEYGSNLTEFNLSKKTKAAADFAEVAKAVAEELQQFK
TDQLTNATLKRRIKKLAKLGYAALPADQFKELLGAIASMESNYAKAKFCAYGDATKCDLSLDPELTEIFANHREPEELKYYWVQWYNATGAPVRESFQKY
VELNRQAALRNNFSSGAAVWLNEYDDSTFEQQVDDVIEQIRPLYEQLHAYVRYKLRQKYGDKLVSPTGPIPMHLLGNLWAQTWDNIADFTTPFPEKKLLD
VTDEMIRQGYTPIKMFQMGDDFFTSLNMTKLPQTFWDKSILEKPTDGRDLVCHASAWDFFAIDDVRIKQCTRVNMREFFVVHHELGHIQYYLQYQHQPVE
FRGGANPGFHEAVGDVLSLSVSTPKHLKKVGLLKDYEEDEQVKINQFYRAGVTKLVFLPFAYTLDKYRWGVFRGDIKPREYNCKFWEMRSRYSGVEPPVV
RTEQDFDPPAKYHVSADVEYLRYFVSYVIQFQFHRAACALAGEYVKGDPEKTLNNCDIYQSTAAGNQLKEMLALGSSKPWPDAMEVLTGERKMSADAILE
YFDPLYQWLLEENKRLGAHVGWTDSQKCVSHPIDFMAA
>AnoACE3A
MAYAGLKEVFVVLVLIGIRSTVLALAASDLSELEANELMARNFLNELEDDILEINYNTTLQSWNYETNITDDTLDMRNDAVDDQGRFLKEVARELRLYDY
NNFKDADLKRRIKKLTDLGYAALDETKFSELVDAISRMQENYATAKVCQYKNESNCNYGLEPELTETLAKSRDPDELKHYWVQWHEVSGKPVRKDFDEYV
ALNREAAQLNNFTSGAEYWLDAYEDDTFEAQVDAAIEQIRPLYEQIHAYVRYKLRKHYGNDIVSEKGPIPIHLLGNMWGQTWDNIADITTPFPNKKLLDV
TEEMVRQGYTPLKMFQMGDEFFQSLNMTKLPSTFWEKSILEKPNDGRELVCHASAWDFYKKDDVRIKQCTRVNMEDFFTVHHELGHIQYYLQYQHLPSVY
REGANPGFHEAVGDVLSLSVSTPKHLEKIGLLKDYVEDEESKLNQFYQAGLAKLVFLPFAYTLDKYRWEIFRGDVKPEHYNCKFWEMRTKYSGVEPPVER
SESDFDAAAKYHVSADVEYLRYFVSYIVQFQFHRAACEKAGQYVKGDPEKTVNNCDIYQSTEAGNALKAMLAMGSSKPWPDAMEVLTGQRKMSADALIEY
FQPLYDWLVKENKALGAHVGWEEKPKCKSA
>AnoACE3B
MVLPLLLLLTFGASIGATDPELERNELAAQRYVTDLEAEILARNNNATELSWAYESNITEEALKQRNEAASRNANFFKEVARELRLYDYNNFKDADLKRR
IKKLTDLGYAALDETKFSELVDAISRMQENYATAKVCQYKNESNCNYGLEPELTETLAKSRDPDELKHYWVQWHEVSGKPVRKDFDEYVALNREAAQLNN
FTSGAEYWLDAYEDDTFEAQVDAAIEQIRPLYEQIHAYVRYKLRKHYGNDIVSEKGPIPIHLLGNMWGQTWDNIADITTPFPNKKLLDVTEEMVRQGYTP
LKMFQMGDEFFQSLNMTKLPSTFWEKSILEKPNDGRELVCHASAWDFYKKDDVRIKQCTRVNMEDFFTVHHELGHIQYYLQYQHLPSVYREGANPGFHEA
VGDVLSLSVSTPKHLEKIGLLKDYVEDEESKLNQFYQAGLAKLVFLPFAYTLDKYRWEIFRGDVKPEHYNCKFWEMRTKYSGVEPPVERSESDFDAAAKY
HVSADVEYLRYFVSYIVQFQFHRAACEKAGQYVKGDPEKTVNNCDIYQSTEAGNALKAMLAMGSSKPWPDAMEVLTGQRKMSADALIEYFQPLYDWLVKE
NKALGAHVGWEEKPKCKSA
>AnoACE4
MRVLLVSLLAIGLVCHVSTARIPRRVLQAQEEEVFQYLEDIEPEILARRNAASEANWAYDSNITDDNLDVKNEVATENAAFFKQISEYLSQFEYESFENE
NLKRRVKKLVGLGYSALPEEKFTEMLDAINNMKENYAKIKVCDYHDRSKCDLALEPELTEILANSRDAEELKYYWQQWYDAAGTPTREDFQTYVELNGEA
AKLNNYESGADSWLSAYEDDTFEEQVDAVIEELRPFYEQIHAYVRYRLREFYGEDVVSEKGPIPMHLLGNMWAQGWENIAEITSPFGDREMFDVTEEMVR
QGYTPVQMFEMGDEFFQSLNMTKLPQTTFWEKSILEKPDDGRDLICHASAWDFSKPDDVRIKQCTRVTMDQFFTAHHELGHIQYYLQYQHQPSVYRSGAN
PGFHEAVGDVLSLSVSTPKHLEKIGLLKDYVQDEESKLNQFYQAGLSKLVFLPFAYTLDKYRWGIFRGDIKPEEYNCKFWEMRSKYSGIEPPVVRTEADF
DAPAKYHVSADVEYLRYFVSYIIQFQFHRAACEKAGEYVKGDPEKTLNDCDIYQSTEAGNAIKAMLELGSSKPWPDAMEVLTGERRMSADALIEYFQPLY
DWLVVENERIGAHVGWEETDSKCEV
>AnoACE5
MRIFSTVIIAFALVCCVLGGKLVSVSDDELEARHYVEQVDEEILSRRNVGTEAEWAYESDINEDNLMVKNEVAAANAMFLKEVANTLNKYEYESFSDEDL
KRKIRKLTKLGYSVLPEDTFAEMLDAINRMQENYAKVKVCDYRDNSKCDLALEPELTEIMATSRDPEELKYYWQQWYDAAGAPTRDDFQKYVDLNGVAAR
MNYSSGAEYWLSAYEDDTFEEQVDAVIEELRPLYEQIHANVRYQLRKYYGEDVVSEKGPIPMHLLGNMWAQDWAGVADIISPFPDRQLLDVTEEMVRQGY
NPIQMFEMGDEFFQSMNMTKLPATFWEKSILEKPDDGRDLVCHASAWEFSKTDDVRIKQCTRVTMEQFFTVHHELGHVQYFLQYQHLPSMYRDGANPGFH
EAVGDVLSLSVSTPKHLEKIGLLKDYVEDEESKLNQFYGSALNKLVFLPFAYTLDKYRWGIFRGDIKPEEYNCKFWEMRSKFSGVEPPVVRSESDLDAPA
KYHVSADVEYLRYFVSFIIQFQFHRAACEKAGEYVKGDPEKTLNNCDIYQSVEAGNAIKAMLELGSSKPWPDAMEVLTGERRMSADALIEYFQPLYDWLV
VENERIGAHVGWEETESKF
>AnoACE6
MRIFSTVIIAFALVCCVLGGKLVSVSDDELEARHYVEQVDEEILSRRNVGTEAEWAYESDINEDNLMVKNEVAAANAVFLKEVANTLNKYEYESFSDEDL
KRKIRKLTKLGYSVLPEDTFAEMLDAINRMQENYAKVKVCDYRDNSKCDLALEPELTEIMATSRDPEELKYYWQQWYDAAGAPTRDDFQKYVDLNGVAAR
MNNYSSGAEYWLSAYEDDTFEEQVDAVIEELRPLYEQIHANVRYQLRKYYGENVVSEKGPIPMHLLGNMWAQKWGNIADITSPFPDRQLLDVTEEMVRQG
YNPIQMFEMGDKFFQSMNMTKLPATFWEKSILEKPDDGRDLVCHASAWEFSKTDDVRIKQCTRVTMEQFFTVHHELGHVQYFLQYQHLPSMYRDGANPGF
HEAVGDVLSLSVSTPKHLEKIGLLKDYVEDEESKLNQFYGSALNKLVFLPFAYTLDKYRWGIFRGDIKPEQYNCKFWEMRSKFSGVEPPVVRSESDLDAP
AKYHVSADVEYLRYFVSFIIQFQFHRAACEKAGEYVKGDPEKTLNNCDIYQSVEAGNAIKAMLELGSSKPWPDAMEVLTGERRMSADALIEYFRPLYDWL
VVENERIGAHVGWENTTSKTILNFSRVCILLNELYLSFSVRLIELIVSDRCALWQAKRFYCDQKQPTLANTRSMNKCPVASFNYFAKLHKSMTVPGILFR
SHILKIPSERIALTNQSTLDALRANRNCLL
>AnoACE7
MLKLLIKCTIGALFALQSIHCEADPQLNLPPLAPPGLEGRRPVTFPNGEASPTRVPLGVDGVVSGDGSSVHDRSRSERFGPPYDGDDDEEDERPNYPAQQ
PEGRANDYDRRDRQDSPYSYNDRNRYGGDRGYDRNQNRERYPGDRSPNPYVSDVDNPLLYRDGGDRNRNRYVSDVENPLLYRDRTPYNPSRDYDDRNRYN
PNARPYNPNDPSFGGRNPPDPNYRGPGQRDPNYRDQGFREPGQRFPGDDRTRYPDDPNYPYRSPEEERFRIENERRFRAETEKLRAFLTEIDRKSSLECS
LNVAAQWNFETNINDATQVEALAAQQRYNDFQRLLWDQMRRIDQTKIFDDKLYRQVRLMSIIGPSALPPDQLDRYNRIVNDMLAIFNGATICAYEQPFEC
GLRLQPHLKDVSEQSIMAKSRDWNELQYTWLEWRRKSGRNMRDLFEQLVDLTNDAGRVNNFTDAAAYWTFPYESRNFREEMEQVWREILPLYEMIHAYVR
RKLREFYGPDKINKNAPLPDHILGDMYGQSWQNILDIVIPYPGRSFLEVTPEMQKQGYNPLVMFQIAEEFFVSMNMSAMPPDFWASSIVTQPPDRPILCQ
PSSWDFCTGKDYRVKMCTQVTHKDFITVHHELAHIQYFLNYRNNPKVFRDGANPGFHEAIGDAISLSVASPKHLQNLGLVQKSVDDTAHDINFLFSLAME
KVVFLPFALALEAWRYDVFSKRVRKEQYNCHWWLLREEYGGVKPPVLRSELDFDPGAKYHVAANIPYIKFFSNVLQFQIYRALCTASGQYVPQDLSKPLH
KCDIYRQPAAGNILKKLMERGTSQPWQQVLQEVIGEGRLDGSALREFFRPLEEWLRNENLRNNEYVGWIYDGDYCKHSIETANLQVFGGFYNVAVEVQLT
SWLMLMLSSWLVVMRTF
>AnoACE8
TSNDNLSEAIQFLREYDREAAEMCNRVANAEWRFSTNATEYNKRRMREQQNLASKLECISWRRAVSFDSSRIIDTSIRRQLGRIVQQGRCGLGDTKYAEL
QHVLMLLKDNYNGAKVCPFRRGGSEATDLGTFSSAGGGVGYPSSNYVSAYAGYCDLKINSDLTRIMETSRSEPELRYYWVAWREKTGPPVRNTFMRYLNL
ANQAAEQHGFHDAGEQMRSVYEDGDFFFTVNDLWGQLQPLYKQLFTFVRKGLIRQYGEHVIRREGPLPAHLLGNMWGQNWRHIMDIIKPGPPETPDVSGE
MVRQGYTPMKIFQTAEEFFTSIGLSPMAPEFWRNSVLQKPNDGSGQCSASAWDFCNKVDFRIKQCTQVSLDDFVGAHHEMTHIQYYMQYAGQPYLYREGP
NPAFHEALANAITLSVGGPAHLQKIGLLNSPVTVANGNSMVNIEYLLNLALDKLPFMAFSLALEKWRWYVFEKGPVGMNARWWELRLRYQGVIPPTGRGF
EHFDAGAKYHVISDQDYIKYFVATVLQFQIYSELCQAAQHFGPLHTCDIYRSREAGRILSDVMQQGASLSSAQLIKLLTRGKSSRLSVDPLLEFFRPLEA
WLEAQNRDEQARYDSAFPPLISH
>AnoACE9
MKVFVYLVFLCVWYGRTSQSLPQVVVHREALTEEQMAATLEQYDQDVRVLCNRNAIANWNVATDTENEYLQEVQNNVSLEYAKFRNDYYEQHFKSANVED
YRSEKIRKQLRLLKDLGTAALPAEKLASLNRVLRKMDTAYQLAEVCPYENQQCDAADSKWTLDPELEKVMAESDNYDELEYVWRRWREESGKKMRSDYKE
YVALVNEAARLNGYEDYGALWRSKYDDPKLRETLERLWSEVEPLYDELHSYVRYRLFELYGDRMDKMNPMIPAHLLGNMWAQSWANMYDRLKPFSNASLV
DVTAKMKELGFNATRMFEMSDEFYQSLGLPSSAMSYGAKAVIEKPPQKIVCHASAWDFCDGEDFRIKMCTNINMGDFITVHHEMGHIMYYILYKDQPNLF
RTGATPAFHEAVGDTIALSVATPNHLRKVGLLDEYEDSQADNVNALFEMALERVAFLPFGYLIDMWRWDVFSGAVNESEWNAHWWKLREKYQKVYAPVTR
SEEDFDPGAKYHIPASSQYIAYFLAHILEFQFYRALCIEAGQYDPSQTSGQPLHKCDFYRSKAAGDKLRDGLSLGYSEDWEDALEMLTGEREISGKALLE
YFEPLYQFLKEENRKFKTAQMPNIVERYSEQYSTACTKQVRAQYATQVDVGNPQLQQQLTDVLAENTQFVLENYNRYFADVDPKDVSDPIVSRQLEFLTQ
ISINKLPAQDLTKLQHALGRMQNIYSSATICPYRDRKCSEGRLSLDPELYEIMAKSEDFEEMQYVWNEWRRVTGRNMKPDFKTYVDMMNRAAKLGGFQDM
GELWRSSFEQDDFVNGMKRLWGELKPFYDELHKYVHRKLKAIYGERIKDDNIPAHLLGNMWAQSWLNVYERTKPFENTVDLDITEALKAKNYTVRQLFEI
ANDFYVGLGLPDNSMSYDTARGAMIEKPTDGRVVTCHASAWDFCDREDFRIKMCTRMNMEDFVTIHHEMGHINYYILYKDQPVTLRSGANPGFHEAVGDT
ISLSVATPKHFEKIGLLQGYNDTYEENINALYQKALDRVAFLPFGLLIDMWRWEVFAGKVDYSRWNERWWELREEYQKVSAPVERDGDDFDPGAKYHIPY
DSQYVSYFIAHILDLQLHKALCTAANQYDPNDPAKPLHKCDIDGSRAAGDLLRAGLSLGRSVHWSEALKAMTGETELRSDALLEYYKPLYEFLREENAKA
GSARFVPVSISLILIPCIVFLFRYY
